# Supplementary material for: A Novel Classification Model for Lower-Grade Glioma Patients Based on Pyroptosis-Related Genes
Source: Brain Sci. 2022 May 28;12(6):700. doi: 10.3390/brainsci12060700 (PMC9221219; doi:10.3390/brainsci12060700)
Supplement: Supplementary file 1 [file brainsci-12-00700-s001.zip]

Archive with 1 entries (1 files):
- brainsci-1677642-supplementary.pdf
